# Supplementary material for: Fluconazole Dosing for the Prevention of Candida spp. Infections in Hemato-Oncologic Pediatric Patients: Population Pharmacokinetic Modeling and Probability of Target Attainment Simulations
Source: Pharmaceutics. 2025 Apr 8;17(4):488. doi: 10.3390/pharmaceutics17040488 (PMC12030177; doi:10.3390/pharmaceutics17040488)
Supplement: Supplementary file 1 [file pharmaceutics-17-00488-s001.zip]

Archive with 1 entries (1 files):
- pharmaceutics-3544017-supplementary.pdf
